# Supplementary material for: A spectrum of clinical severity of recessive titinopathies in prenatal
Source: Front Genet. 2023 Jan 25;13:1064474. doi: 10.3389/fgene.2022.1064474 (PMC9907677; doi:10.3389/fgene.2022.1064474)
Supplement: Supplementary file 2 [file Table1.XLSX]

## Sheet: Sheet1
Table1. Summary of titinpathoy diagnosed prenatally
Pedigree	Case	Nucleotide	zygosity	Amino acid	Type	Exon	Region	Expressed in Transcript							Prenata Phenotype						Pregnancy Outcome
								Meta	N2BA	N2A	N2B	Novex1	Novex2	Novex3	movement	contracture	hydrops	IUGR	AF	Myocardial involvement
Pedigree 4[28]	case7	c.36122delC	homozygous	p.P12041Lfs*20	Framshift	exon167	I-band	√							Y	Y:at 24.1w no hands movements,flexion position of spine and legs	Y:at 24.1w edema around the feet	N	polyhydramnios at 27 weeks,AFI of 25 cm.	Suspected	died at 5w of respiratory failure
	case8														Y	Y:at 15w lower limbs and open hands placed constantly on the head. At 18 weeks the lower limbs were crossed and the upper limbs were flexed and remained in the same position.External examination showed fixed flexed position of knees and elbows, club feet,thin long bones and ribs	Y:at 20w	N	N	Suspected	intrauterine fetal death at 27.5w
Pedigree 1	case1	c.36203-1G>T c.93166C>T	compound heterozygous	N/A p.Arg31056*	Splice site Nonsense	intron167 exon339	I-band A-band	√							UN	Y: at 20w	Y:at 26w	N	polyhydramnios at 26 weeks	Suspected	intrauterine fetal death at 30w
	case2							√	√	√	√	√	√		Y:18w	Y: at 22w	Y:at 28w	N	polyhydramnios at 28 weeks	Suspected	intrauterine fetal death at 31w
Pedigree 2	case3	c.669+2T>C	homozygous	N/A	Splice site	intron5	Z-disk	√	√	√	√	√	√	√	Y:16w	Y: at 19w	N	N	polyhydramnios at 29 weeks	N	TOP at 29w
	case4a														Y:15w	Y: at 19w	N	N	polyhydramnios at 27 weeks	N	TOP at 28w
Pedigree 3	case5	c.54960_54961delc.107377+1G>A	compound heterozygous	p.Arg18321Serfs*3 N/A	Framshift Splice site	exon284 intron362	A-band M-band	√	√	√					Y:18w	Y: at 18w	N	onset at 26 weeks	polyhydramnios at 26 weeks	N	TOP at 32w
	case6a							√	√	√	√	√	√		Y:17w	Y: at 17w	N	onset at 27 weeks	oligohydramnios at 27 weeks	N	TOP at 30w
Pedigree 5[29]	case9	c.38661_38665del	homozygous	p.Lys12887Asnfs*6	Framshift	exon197	I-band	√							Y:in the second trimester	Y:in the second trimester	N	UN	UN	N	caesarean-section at 36.2w
Pedigree 9[30]	case10	c.39974-11T>G c.28513G>T	compound heterozygous	N/A p.Glu9505*	Splice site Nonsense	intron213 exon99	I-band I-band	√							Y	N	N	N	N	N	hypotonia,axial weakness; finger/wrist/ankle/elbow/knee contractures;elongated face; micrognathia;low-set ears;died of respiratory failure at 2 years
	case11							√							Y	N	N	N	N	N	hypotonia,axial weakness; finger/wrist/ankle/elbow/knee contractures;elongated face; micrognathia;low-set ears;severe restrictive lung disease
Pedigree 7[30]	case12	c.39974-11T>G c.37228delC	compound heterozygous	N/A p.Glu12411Lysfs*536	Nonsense Framshift	intron213 exon180	I-band I-band	√							Y	Y: at 24w ulnar deviation, rocker Bottom feet	N	N	N	UN	TOP at 26w
								√
Pedigree 8[30]	case13	c.39974-11T>G c.67279C>T	compound heterozygous	N/A p.Arg22427*	Splice site Nonsense	intron213 exon318	I-band A-band	√							Y	Y	N	N	Oligohydramniouss at 35 week	N	C-section at 35w,present axial weakness; finger/wrist/ankle/elbow/knee contractures; mild flat nasal bridge;respiratory involvement only at birth
								√	√	√	√	√	√
Pedigree 10[36]	case14	c.48681C>G c.104509_104510del	compound heterozygous	p.Tyr16227* p.Leu34837Glufs*12	Nonsense Framshift	exon260 exon358	A-band M-band	√	√	√	√	√	√		Y:36w	Y: at 33w clubfoot;36w poor muscular tonus	N	N	polyhydramnios at 33weeks;rise acutely at 36weeks	UN	C-section at 36w, ostium secundum atrial heart defect, tricuspid valve dysplasia;died of respiratory failure at 2months
								√	√	√	√	√	√
Pedigree 6[37]	case15	c.38415_38419del c.79750G>T	compound heterozygous	p.Lys12805Asnfs*45 Glu26584*	Framshift Nonsense	exon194 exon326	I-band A-band	√							Y	Y:elbows/knees/hip contractures	N	disproportionate intrauterine growth	polyhydramnios at third-trimester	N	axial hypotonia, arthrogryposis, respiratory insufficiency
								√	√	√	√	√	√
IUGR:intrauterine growth restriction;AF:amniotic fluid, UN:unknown, N:no, Y:yes, w:week
a:sibling with similar symptoms died without exome sequencing, Gray block: fetus with arthrogryposis-hydrops sequence
